# Supplementary material for: Prenatal Lead and Depression Exposures Jointly Influence Birth Outcomes and NR3C1 DNA Methylation
Source: Int J Environ Res Public Health. 2021 Nov 19;18(22):12169. doi: 10.3390/ijerph182212169 (PMC8620070; doi:10.3390/ijerph182212169)
Supplement: Supplementary file 1 [file ijerph-18-12169-s001.zip]

Archive with 1 entries (1 files):
- ijerph-1447364-supplementary.pdf
